# Supplementary material for: Visualizing Cross-Sections of 3D Objects: Developing Efficient Measures Using Item Response Theory
Source: J Intell. 2023 Oct 28;11(11):205. doi: 10.3390/jintelligence11110205 (PMC10672093; doi:10.3390/jintelligence11110205)
Supplement: Supplementary file 1 [file jintelligence-11-00205-s001.zip]

Archive with 1 entries (1 files):
- jintelligence-2372491-supplementary.pdf
